# Supplementary material for: A review of the genus Megapulvinaria Young (Hemiptera, Coccoidea, Coccidae) from China, with a description of a new species
Source: Zookeys. 2012 Oct 16;(228):59–68. doi: 10.3897/zookeys.228.3211 (PMC3487642; doi:10.3897/zookeys.228.3211)
Supplement: XML Treatment for Megapulvinaria [file zookeys.228.3211-treatment1.xml]

<!DOCTYPE tp:taxon-treatment
  PUBLIC "-//TaxonX//DTD Taxonomic Treatment Publishing DTD v0 20100105//EN" "tax-treatment-NSO.dtd">
<tp:taxon-treatment xmlns:tp="http://www.plazi.org/taxpub"><tp:treatment-meta><mixed-citation publication-type="journal"><person-group><name><surname>Wang</surname><given-names>Fang</given-names></name><name><surname>Feng</surname><given-names>Ji-Nian</given-names></name></person-group><article-title>A review of the genus 
                    <italic>Megapulvinaria</italic> Young (Hemiptera, Coccoidea, Coccidae) from China, with a description of a new species
                </article-title><source>Zookeys</source><day>16</day><month>10</month><year>2012</year><volume>2012</volume><issue>228</issue><fpage>59</fpage><lpage>68</lpage><pub-id pub-id-type="doi">10.3897/zookeys.228.3211</pub-id></mixed-citation></tp:treatment-meta><tp:nomenclature><label>Genus</label><tp:taxon-name>
            <tp:taxon-name-part taxon-name-part-type="genus">Megapulvinaria</tp:taxon-name-part>
            <object-id xmlns:xlink="http://www.w3.org/1999/xlink" xlink:type="simple">http://species-id.net/wiki/Megapulvinaria</object-id>
          </tp:taxon-name><tp:taxon-authority>Young, 1982</tp:taxon-authority><tp:nomenclature-citation-list><tp:nomenclature-citation><tp:taxon-name>Megapulvinaria</tp:taxon-name><comment> Young, 1982: 162. Type species: <italic><tp:taxon-name>Pulvinaria maxima</tp:taxon-name></italic> Green, 1904. By original designation and monotype.<!--PageBreak--></comment></tp:nomenclature-citation></tp:nomenclature-citation-list></tp:nomenclature><tp:treatment-sec sec-type="Generic diagnosis"><title>Generic diagnosis.</title><p><bold>Adult female.</bold> Body elongate oval to broad oval; stigmatic clefts distinct. <bold>Dorsum.</bold> Dorsal setae spinose or conical. Dorsal submarginal tubercles absent. Preopercular pores present or absent. Dorsal tubular ducts present or absent. Eyespots generally displaced onto dorsum (marginal on <italic><tp:taxon-name>Megapulvinaria maxima</tp:taxon-name></italic>). Anal plates together quadrate, each plate with 2 spinose and/or truncate setae along inner margin, a similar seta on apex and a spinose seta present in discal position (possibly on outer margin of <italic><tp:taxon-name>Megapulvinaria maskelli</tp:taxon-name></italic>). Anal ring with 6 setae. <bold>Margin.</bold> Marginal setae stout, apex truncate or bidentate, and with 2 types present, one shorter and broader than other (about same length and one slightly broader than other both in <italic><tp:taxon-name>Megapulvinaria maskelli</tp:taxon-name></italic> and <italic><tp:taxon-name>Megapulvinaria beihaiensis</tp:taxon-name></italic>); broader setae on head and posterior margins of abdomen (0–3 broader setae present between two stigmatic clefts in <italic><tp:taxon-name>Megapulvinaria beihaiensis</tp:taxon-name></italic>). Stigmatic clefts deep or shallow, each with 3–12 stigmatic spines. <bold>V</bold><bold>enter.</bold> Antennae 7–9 (mostly 8) segmented. Legs well-developed, each with a tibio-tarsal articulation and an articulatory sclerosis, each claw with a denticle on the widest part. Pregenital setae 2 pairs. Spiracular disc-pores each mainly with 5 loculi. Pregenital disc-pores each mainly with 10 loculi, restricted to abdominal segments. Ventral tubular ducts of three types, with a submarginal band of small tubular ducts; median area of head, thorax, and anterior 1–3 abdominal segments with large ducts each with both outer and inner ductules broad or stout (anterior submargin and all median area in <italic><tp:taxon-name>Megapulvinaria maskelli</tp:taxon-name></italic>); posterior abdominal segments of moderately tubular ducts.</p></tp:treatment-sec><tp:treatment-sec sec-type="Distribution"><title>Distribution.</title><p>Oriental and Australian regions.</p></tp:treatment-sec><tp:treatment-sec sec-type="Key to all adult females of Megapulvinaria"><title>Key to all adult females of <italic><tp:taxon-name>Megapulvinaria</tp:taxon-name></italic></title><table-wrap content-type="key" position="anchor" orientation="portrait"><table><tbody><tr><td rowspan="1" colspan="1">1</td><td rowspan="1" colspan="1">Dermal areolations absent</td><td rowspan="1" colspan="1"><italic><tp:taxon-name>Megapulvinaria burkilli</tp:taxon-name></italic> (Green)</td></tr><tr><td rowspan="1" colspan="1">–</td><td rowspan="1" colspan="1">Dermal areolations present</td><td rowspan="1" colspan="1">2</td></tr><tr><td rowspan="1" colspan="1">2</td><td rowspan="1" colspan="1">Anal plates with dorsal reticulations</td><td rowspan="1" colspan="1">3</td></tr><tr><td rowspan="1" colspan="1">–</td><td rowspan="1" colspan="1">Anal plates without dorsal reticulations</td><td rowspan="1" colspan="1">4</td></tr><tr><td rowspan="1" colspan="1">3</td><td rowspan="1" colspan="1">With only 3 stigmatic spines in each stigmatic cleft</td><td rowspan="1" colspan="1"><italic><tp:taxon-name>Megapulvinaria maskelli</tp:taxon-name></italic> (Olliff)</td></tr><tr><td rowspan="1" colspan="1">–</td><td rowspan="1" colspan="1">With more than 3 stigmatic spines in each stigmatic cleft</td><td rowspan="1" colspan="1"><italic><tp:taxon-name>Megapulvinaria beihaiensis</tp:taxon-name></italic> sp. n.</td></tr><tr><td rowspan="1" colspan="1">4</td><td rowspan="1" colspan="1">With only 1 pair of interantennal setae present; all of lateral stigmatic spines about same length</td><td rowspan="1" colspan="1"><italic><tp:taxon-name>Megapulvinaria orientalis</tp:taxon-name></italic> (Reyne)</td></tr><tr><td rowspan="1" colspan="1">–</td><td rowspan="1" colspan="1">With 2–5 pairs of interantennal setae present; not all of lateral stigmatic spines about same length</td><td rowspan="1" colspan="1"><italic><tp:taxon-name>Megapulvinaria maxima</tp:taxon-name></italic> (Green)</td></tr></tbody></table></table-wrap></tp:treatment-sec></tp:taxon-treatment>
