# Supplementary material for: A review of the genus Megapulvinaria Young (Hemiptera, Coccoidea, Coccidae) from China, with a description of a new species
Source: Zookeys. 2012 Oct 16;(228):59–68. doi: 10.3897/zookeys.228.3211 (PMC3487642; doi:10.3897/zookeys.228.3211)
Supplement: XML Treatment for Megapulvinaria maxima [file zookeys.228.3211-treatment2.xml]

<!DOCTYPE tp:taxon-treatment
  PUBLIC "-//TaxonX//DTD Taxonomic Treatment Publishing DTD v0 20100105//EN" "tax-treatment-NSO.dtd">
<tp:taxon-treatment xmlns:tp="http://www.plazi.org/taxpub"><tp:treatment-meta><mixed-citation publication-type="journal"><person-group><name><surname>Wang</surname><given-names>Fang</given-names></name><name><surname>Feng</surname><given-names>Ji-Nian</given-names></name></person-group><article-title>A review of the genus 
                    <italic>Megapulvinaria</italic> Young (Hemiptera, Coccoidea, Coccidae) from China, with a description of a new species
                </article-title><source>Zookeys</source><day>16</day><month>10</month><year>2012</year><volume>2012</volume><issue>228</issue><fpage>59</fpage><lpage>68</lpage><pub-id pub-id-type="doi">10.3897/zookeys.228.3211</pub-id></mixed-citation></tp:treatment-meta><tp:nomenclature><tp:taxon-name>
            <tp:taxon-name-part taxon-name-part-type="genus">Megapulvinaria</tp:taxon-name-part>
            <tp:taxon-name-part taxon-name-part-type="species">maxima</tp:taxon-name-part>
            <object-id xmlns:xlink="http://www.w3.org/1999/xlink" xlink:type="simple">http://species-id.net/wiki/Megapulvinaria_maxima</object-id>
          </tp:taxon-name><tp:taxon-authority>(Green, 1904)</tp:taxon-authority><xref ref-type="fig" rid="F1">Figure 1</xref><tp:nomenclature-citation-list><tp:nomenclature-citation><tp:taxon-name>Pulvinaria maxima</tp:taxon-name><comment> <xref ref-type="bibr" rid="B4">Green 1904</xref>: 206.</comment></tp:nomenclature-citation><tp:nomenclature-citation><tp:taxon-name>Pulvinaria thespesiae</tp:taxon-name><comment> <xref ref-type="bibr" rid="B6">Green 1909</xref>: 259. Syn. by Takahashi 1935: 10.</comment></tp:nomenclature-citation><tp:nomenclature-citation><tp:taxon-name>Eriochiton formosae</tp:taxon-name><comment> <xref ref-type="bibr" rid="B14">Takahashi 1929</xref>: 64. Syn. by Takahashi 1935: 10.</comment></tp:nomenclature-citation><tp:nomenclature-citation><tp:taxon-name>Megapulvinaria maxima</tp:taxon-name><comment> (Green), <xref ref-type="bibr" rid="B18">Young 1982</xref>: 162.</comment></tp:nomenclature-citation><!--PageBreak--></tp:nomenclature-citation-list></tp:nomenclature><tp:treatment-sec sec-type="Material examined"><title>Material examined.</title><p>5 adult females, CHINA, Yunnan, Jingdong, 18. x. 1976 on Pigeonpea (<italic><tp:taxon-name>Cajanus cajan</tp:taxon-name></italic> (L.) Millsp., Leguminosae), Xiao-Ze Chen (NWAFU).</p></tp:treatment-sec><tp:treatment-sec sec-type="Note"><title>Note.</title><p>The measurements are based on all 5 specimens.</p></tp:treatment-sec><tp:treatment-sec sec-type="Diagnosis"><title>Diagnosis. </title><p><bold>Adult female. Mounted material.</bold> Body elongate oval, about 4.2–6.2 mm long and 2.7–3.8 mm wide. Anal cleft approximately 1/7 of the body length. Stigmatic clefts deep.</p><p><bold>Dorsum.</bold> Derm membranous. Dermal areolations well developed, each with 1 or 2 dorsal microducts. Dorsal setae conical, with a well-developed basal socket, each 8–16 µm long, scattered throughout. Dorsal simple pores each with a slightly sclerotized margin, randomly distributed. Dorsal microducts each with a very short outer ductule and a longer, fairly broad inner filamentous ductule, sparsely located in dorsal areaolations. Dorsal tubular ducts each with a short outer ductule and a fine inner ductule with a minute terminal gland, sparsely distributed. Preopercular pores absent. Anal plates together quadrate; posterior margin slightly longer than anterior margin, outer angle slightly obtuse; each plate with a large cylindrical seta in discal position, each 34–50 µm long, a large spatulate seta apically, each 52–64 µm long, and with 2 spinose and/or spatulate setae along posterior 1/3rd of inner margin, each 40–56 µm long. Ano-genital fold with 1 pair of long setae and 1 pair of short setae along anterior margin and 2 or 3 pairs lateral margin. Anal ring subcircular, with 2 or 3 rows of translucent pores and 6 anal ring setae. Eyespots present some way onto dorsum, each 80–96 µm wide.</p><p><bold>Margin.</bold>Marginal setae of 2 types: 1) large and stout setae, each 17–38 µm long, with nearly parallel sides, and with either a truncate or a bifid apex, all with well-developed basal sockets, each socket with 1 or 2 small pores; with 96–110 setae between anterior clefts, 36–46 setae on each side between stigmatic clefts, and 84–98 setae between each posterior stigmatic cleft and anal cleft; and 2) quite broad and short setae, each 14–24 µm long, with parallel sides and a truncate, flattened apex, and with a larger basal socket about twice as broad as that of type 1), each socket with 3–8 small pores; latter type of marginal setae only distributed on anterior and posterior ends, with 16–22 setae anteriorly on head and prothorax, 5–12 setae on either side of abdomen near anal cleft. Stigmatic clefts deep; stigmatic spines bluntly spinose and mostly straight, with 4–8 spines in each anterior cleft and 5–10 in each posterior cleft; length of each 42–96 µm, with median 1–3 spines much longer than the lateral spines.</p><p><bold>Venter.</bold> Derm membranous. Antennae 8 segmented, each 505–586 µm long; third segment longest; with 2 pairs of long setae and 1–3 pairs of short interantennal setae. Clypeolabral shield 198–232 µm long, 205–240 µm wide; labium 90–106 µm long, 113–144 µm wide. Legs well-developed, each with a tibio-tarsal articulation and articulatory sclerosis; claws with a denticle on widest part, claw digitules broad and expanded apically, tarsal digitules slender, knobbed and longer than claw digitules; trochanter+femur 239–405 µm, tibia 180–245 µm and tarsus 96–122 µm. With 2 pairs of long pregenital setae present in both segments VI &amp; VII; submarginal setae present in a single row; other setae slender, each 4–10 µm long, quite sparsely distributed. Spiracles normal, spiracular disc-pores each with 5 loculi, present in a broad band between stigmatic cleft and each spiracle. Pregenital disc-pores each mainly with<!--PageBreak--> 10 loculi, present around the vulva and on posterior 4 abdominal segments. Ventral microducts scattered. Ventral tubular ducts of 3 types present: 1) a duct with a short outer ductule and a fine inner filament, with a minute terminal gland, present in a <!--PageBreak-->complete submarginal band; 2) a duct with outer and inner ductules both broad and with a well-developed terminal gland, present medially on head, thorax and anterior 1 or 2 abdominal segments; and 3) a duct with a moderately long outer ductule and a thin inner ductule slightly longer than outer ductule, with a flower-shaped terminal gland, present medially on posterior abdominal segments and extending and mingling with marginal band of type 1) ducts.</p><fig id="F1" position="float" orientation="portrait"><label>Figure 1.</label><caption><p>Adult female of <italic><tp:taxon-name>Megapulvinaria maxima</tp:taxon-name></italic> Green, <bold>A</bold> body derm <bold>B1, B2</bold> two kinds of marginal setae <bold>C</bold> stigmatic spine <bold>D</bold> dorsal microduct <bold>E</bold> dorsal pore <bold>F</bold> dorsal tubular duct <bold>G</bold> anal plates <bold>O</bold> ano-genital fold <bold>H</bold> pregenital disc-pore <bold>I</bold> tibio-tarsus of hind leg <bold>J1, J2, J3</bold> ventral tubular ducts <bold>K</bold> spiracle disc-pore <bold>L</bold> ventral microduct <bold>M</bold> antenna <bold>N</bold> dorsal seta.</p></caption><graphic xmlns:xlink="http://www.w3.org/1999/xlink" xlink:href="ZooKeys-228-059-g001.jpg" position="float" orientation="portrait" xlink:type="simple"/></fig></tp:treatment-sec><tp:treatment-sec sec-type="Distribution"><title>Distribution.</title><p>China (Guangxi, Yunnan, Taiwan), Thailand, India, Indonesia, Philippines, Sri Lanka, Vietnam, Papua New Guinea, Chuuk Islands.</p></tp:treatment-sec><tp:treatment-sec sec-type="Comments"><title>Comments.</title><p>Since <xref ref-type="bibr" rid="B4">Green (1904)</xref> originally described <italic><tp:taxon-name>Megapulvinaria maxima</tp:taxon-name></italic>, it had been described and illustrated by many authors, such as <xref ref-type="bibr" rid="B4">Green (1904</xref>, <xref ref-type="bibr" rid="B6">1909</xref>), <xref ref-type="bibr" rid="B14">Takahashi (1929)</xref>, <xref ref-type="bibr" rid="B15">Tang (1991)</xref>, <xref ref-type="bibr" rid="B8">Hodgson (1994)</xref>. Our observations agree well with these in descriptions in most respects. <xref ref-type="bibr" rid="B15">Tang (1991)</xref> and <xref ref-type="bibr" rid="B8">Hodgson (1994)</xref> pointed out the presence of dorsal areolations and denticles on widest part of claws, which <xref ref-type="bibr" rid="B6">Green (1909)</xref> and <xref ref-type="bibr" rid="B14">Takahashi (1929)</xref> failed to observe respectively. The outer angles of anal plates were obtuse or broadly rounded rather than at a right-angle, as shown by <xref ref-type="bibr" rid="B8">Hodgson (1994)</xref>. We have confirmed the occurrence of dorsal areolations and denticles, and the outer angles are slightly obtuse in our examined specimens. Moreover, <xref ref-type="bibr" rid="B8">Hodgson (1994)</xref> described four types of dorsal pores, but we just observed just two types.</p><p>This species is close to <italic><tp:taxon-name>Megapulvinaria burkilli</tp:taxon-name></italic> (Green) (data from Green, 1908), but it can be distinguished from the latter by the following features (character states of <italic><tp:taxon-name>Megapulvinaria burkilli</tp:taxon-name></italic> in brackets): (1) the much larger body size in comparison to the latter (4 mm long, 2 mm wide); and (2) with well-developed dermal areolations present (absent).</p></tp:treatment-sec><ref-list><ref id="B4"><mixed-citation xmlns:xlink="http://www.w3.org/1999/xlink" xlink:type="simple"><person-group><name name-style="western"><surname>Green</surname><given-names>EE</given-names></name></person-group> (<year>1904</year>)<article-title> On some Javanese Coccidae: with descriptions of new species.</article-title> <source>Entomologist’s Monthly Magazine </source> <volume>40</volume>: <fpage>204</fpage>-<lpage>210</lpage>.</mixed-citation></ref><ref id="B6"><mixed-citation xmlns:xlink="http://www.w3.org/1999/xlink" xlink:type="simple"><person-group><name name-style="western"><surname>Green</surname><given-names>EE</given-names></name></person-group> (<year>1909</year>)<source> The Coccidae of Ceylon, Part IV. Dulau &amp; Co., London, 250–344.</source></mixed-citation></ref><ref id="B14"><mixed-citation xmlns:xlink="http://www.w3.org/1999/xlink" xlink:type="simple"><person-group><name name-style="western"><surname>Takahashi</surname><given-names>R</given-names></name></person-group> (<year>1929</year>)<article-title> Observations on the Coccidae of Formosa, Part I.</article-title> <source>The Institute Taihoku, Formosa </source> <volume>40</volume>: <fpage>1</fpage>-<lpage>82</lpage>.</mixed-citation></ref><ref id="B18"><mixed-citation xmlns:xlink="http://www.w3.org/1999/xlink" xlink:type="simple"><person-group><name name-style="western"><surname>Young</surname><given-names>PL</given-names></name></person-group> (<year>1982</year>)<source> General classification of scale insects in China.</source> <publisher-name>Shanghai Science &amp; Technology Press, Shanghai</publisher-name>, <publisher-loc>China</publisher-loc>, <lpage>425</lpage> pp.[In Chinese]</mixed-citation></ref><ref id="B15"><mixed-citation xmlns:xlink="http://www.w3.org/1999/xlink" xlink:type="simple"><person-group><name name-style="western"><surname>Tang</surname><given-names>FT</given-names></name></person-group> (<year>1991</year>)<source> The Coccidae of China.</source> <publisher-name>Shanxi United Universities Press, Taiyuan</publisher-name>, <publisher-loc>China</publisher-loc>, <lpage>377</lpage> pp.[In Chinese]</mixed-citation></ref><ref id="B8"><mixed-citation xmlns:xlink="http://www.w3.org/1999/xlink" xlink:type="simple"><person-group><name name-style="western"><surname>Hodgson</surname><given-names>CJ</given-names></name></person-group> (<year>1994</year>)<source> The Scale Insect Family Coccidae: An Identification Manual to Genera.</source> <publisher-name>CAB International, Wallingford, Oxon</publisher-name>, <publisher-loc>UK</publisher-loc>, <lpage>639</lpage> pp.</mixed-citation></ref></ref-list></tp:taxon-treatment>
