# Supplementary material for: A review of the genus Megapulvinaria Young (Hemiptera, Coccoidea, Coccidae) from China, with a description of a new species
Source: Zookeys. 2012 Oct 16;(228):59–68. doi: 10.3897/zookeys.228.3211 (PMC3487642; doi:10.3897/zookeys.228.3211)
Supplement: XML Treatment for Megapulvinaria beihaiensis [file zookeys.228.3211-treatment3.xml]

<!DOCTYPE tp:taxon-treatment
  PUBLIC "-//TaxonX//DTD Taxonomic Treatment Publishing DTD v0 20100105//EN" "tax-treatment-NSO.dtd">
<tp:taxon-treatment xmlns:tp="http://www.plazi.org/taxpub"><tp:treatment-meta><mixed-citation publication-type="journal"><person-group><name><surname>Wang</surname><given-names>Fang</given-names></name><name><surname>Feng</surname><given-names>Ji-Nian</given-names></name></person-group><article-title>A review of the genus 
                    <italic>Megapulvinaria</italic> Young (Hemiptera, Coccoidea, Coccidae) from China, with a description of a new species
                </article-title><source>Zookeys</source><day>16</day><month>10</month><year>2012</year><volume>2012</volume><issue>228</issue><fpage>59</fpage><lpage>68</lpage><pub-id pub-id-type="doi">10.3897/zookeys.228.3211</pub-id></mixed-citation></tp:treatment-meta><tp:nomenclature><tp:taxon-name>
            <tp:taxon-name-part taxon-name-part-type="genus">Megapulvinaria</tp:taxon-name-part>
            <tp:taxon-name-part taxon-name-part-type="species">beihaiensis</tp:taxon-name-part>
            <object-id xmlns:xlink="http://www.w3.org/1999/xlink" xlink:type="simple">urn:lsid:zoobank.org:act:56E4CA5F-6C56-431C-AD2B-6A54776BC16B</object-id>
            <object-id xmlns:xlink="http://www.w3.org/1999/xlink" xlink:type="simple">http://species-id.net/wiki/Megapulvinaria_beihaiensis</object-id>
          </tp:taxon-name><tp:taxon-authority>Wang &amp; Feng</tp:taxon-authority><tp:taxon-status xmlns:xlink="http://www.w3.org/1999/xlink" xlink:type="simple">sp. n.</tp:taxon-status><xref ref-type="fig" rid="F2">Figure 2</xref></tp:nomenclature><tp:treatment-sec sec-type="Material examined"><title>Material examined.</title><p><bold>Holotype:</bold> adult female. CHINA, Guangxi, Beihai, Haibin Park. 26. vii. 2010, on <italic><tp:taxon-name>Cinnamomum</tp:taxon-name></italic> sp., (<tp:taxon-name>Lauraceae</tp:taxon-name>), Bin Zhang (NWAFU)</p></tp:treatment-sec><tp:treatment-sec sec-type="Paratypes"><title>Paratypes.</title><p>3 adult females, the data same as holotype.</p></tp:treatment-sec><tp:treatment-sec sec-type="Note"><title>Note.</title><p>The measurements are based on all 4 specimens.</p><p><bold>Description.</bold> <bold>Adult female.</bold> <bold>Unmounted material.</bold> Adult female yellowish brown or dark brown, elongate oval and with a longitudinal dorsal ridge in dorsal straight median area (materials examined were all immersed in 75% ethanol, and the ovisac was not seen). The specimens collected on the lamina of the host plant.</p><p><bold>Mounted material.</bold> Body elongate oval, about 2.1–3.2 mm long, 1.3–1.7 mm wide. Anal cleft approximately 1/8 of the body length. Stigmatic clefts deep.</p><p><bold>Dorsum.</bold> Derm membranous. Dermal areolations well-developed, each with a dorsal microduct. Dorsal setae conical, with a well-developed basal socket, each 6–11 µm long, scattered throughout. Dorsal simple pores each with a slightly sclerotized margin, randomly distributed. Dorsal microducts each with a very short outer duc<!--PageBreak-->tule and a long, fairly broad inner filamentous ductule, sparsely located in each dorsal areaolation. Dorsal tubular ducts each with a short outer ductule and a fine inner ductule with a minute terminal gland, sparsely distributed. Preopercular pores absent. <!--PageBreak-->Anal plates together quadrate, dorsal surface with reticulations on anterior two-thirds; posterior margin subequal to or slightly longer than anterior margin, outer angle a right-angle; each plate with a blunt spinose seta in discal position, each 34–42 µm long, a large spinose or spatulate seta apically, each 48–54 µm long, and with 2 spinose setae along posterior 1/3rd of the inner margin, each 32–44 µm long, length of plates 146–167 µm, width of single plate 74–88 µm. Ano-genital fold with 1 pair of long setae and 1 pair of short setae along anterior margin and 2 or 3 pairs lateral margin. Anal ring subcircular, with 2 or 3 rows of translucent pores and 6 anal ring setae. Eyespots present some way onto dorsum, each 42–60 µm wide.</p><p><bold>Margin.</bold> Marginal setae of 2 types: 1) stout setae, each 18–30 µm long; each seta with nearly parallel sides and with either a truncate or a bifid apex, all with well-developed basal sockets, each socket with 1 or 2 small pores; with 101–111 setae between anterior clefts, 34–42 setae on each side between stigmatic clefts, and 74–85 setae between each posterior stigmatic cleft and anal cleft; 2) quite strong setae, subequal in length with type 1) but slightly broader; each seta with parallel sides, with a truncate and flattened apex, and with a large basal socket about twice as broad as that of type 1), each socket with 2–8 small pores; with 10–16 setae anteriorly on head and prothorax, 0–3 setae between stigmatic clefts, and 4–10 setae on either side of abdomen near anal cleft. Stigmatic clefts deep; stigmatic spines bluntly spinose and mainly curved apically, with 4 or 5 spines in each anterior cleft and 5–8 spines in each posterior cleft; length of each 34–62 µm, and the median 1–3 spines longer than the lateral spines.</p><p><bold>Venter.</bold> Derm membranous. Antennae 8 segmented, each 346–378 µm long, the third segment longest; with 2 pairs of long setae and 2 or 3 pairs of short interantennal setae. Clypeolabral shield 138–160 µm long, 160–172 µm wide; labium 96–112 µm long, 84–112 µm wide. Legs well-developed, each with a tibio-tarsal articulation and articulatory sclerosis; claws with a denticle on widest part, claw digitules both broad and expanded apically; tarsal digitules slender, knobbed and longer than claw digitules; trochanter+femur 212–245 µm, tibia 136–188 µm and tarsus 54–75 µm. With 2 pairs of long pregenital setae present in both segments VI &amp; VII; submarginal setae present in a single row; other setae slender, 6–20 µm long, quite sparsely distributed. Spiracles normal; spiracular disc-pores each mainly with 5 loculi, present in a broad band between stigmatic cleft and each spiracle. Pregenital disc-pores each mainly with 10 loculi, present around the vulva and on posterior 5 abdominal segments but becoming progressively less frequent anteriorly. Ventral microducts scattered. Ventral tubular ducts of 3 types present: 1) a duct with a short outer ductule and a fine inner filament with a minute terminal gland, present in a complete submarginal band; 2) a duct with a broad outer ductule, a stout inner ductule (as broad as outer ductule in some specimens) and with a well-developed terminal gland, present medially on thorax and anterior abdominal segments; and 3) a duct with a moderately long outer ductule, a thin inner ductule slightly longer than outer ductule, with a flower-shaped terminal gland, present medially on posterior abdominal segments and extending and mingling with marginal band of type 1) ducts.</p><fig id="F2" position="float" orientation="portrait"><label>Figure 2.</label><caption><p>Adult female of <italic><tp:taxon-name>Megapulvinaria beihaiensis</tp:taxon-name></italic> sp. n., <bold>A</bold> body derm <bold>B1, B2</bold> two kinds of marginal setae <bold>C</bold> stigmatic spine <bold>D</bold> dorsal microduct <bold>E</bold> dorsal pore <bold>F</bold> dorsal tubular duct <bold>G</bold> anal plates <bold>O</bold> ano-genital fold <bold>H</bold> pregenital disc-pore <bold>I</bold> tibio-tarsus of hind leg <bold>J1, J2, J3</bold> ventral tubular ducts <bold>K</bold> spiracle disc-pore <bold>L</bold> ventral microduct <bold>M</bold> antenna <bold>N</bold> dorsal seta.</p></caption><graphic xmlns:xlink="http://www.w3.org/1999/xlink" xlink:href="ZooKeys-228-059-g002.jpg" position="float" orientation="portrait" xlink:type="simple"/></fig></tp:treatment-sec><tp:treatment-sec sec-type="Distribution"><title>Distribution.</title><p>China (Guangxi).</p></tp:treatment-sec><tp:treatment-sec sec-type="Etymology"><title>Etymology. </title><p>The specific epithet is taken from the type locality Beihai.<!--PageBreak--></p></tp:treatment-sec><tp:treatment-sec sec-type="Comments"><title>Comments.</title><p>This new species resembles <italic><tp:taxon-name>Megapulvinaria maskelli</tp:taxon-name></italic> (Olliff) (data from <xref ref-type="bibr" rid="B12">Qin and Gullan 1992</xref>) in having: (1) dorsal reticulations on the anal plates, and (2) 2 types of marginal setae of about same length. However, <italic><tp:taxon-name>Megapulvinaria beihaiensis</tp:taxon-name></italic> can be distinguished by following features (character states of <italic><tp:taxon-name>Megapulvinaria maskelli</tp:taxon-name></italic> in brackets): (1) more than 3 stigmatic spines in each stigmatic cleft (only 3); (2) having dorsal tubular ducts (absent); (3) lacking preopercular pores (present); (4) eyespots displaced onto the dorsum (on the margin); and (5) the marginal setae of much broader basal socket often present between stigmatic clefts (absent).</p><p><italic><tp:taxon-name>Megapulvinaria maskelli</tp:taxon-name></italic>, currently only known from the Australian region, is the only non-Oriental species in this genus and has some distinctive characteristics within <italic><tp:taxon-name>Megapulvinaria</tp:taxon-name></italic>. It differs from other species in having: (1) only 3 stigmatic spines in each stigmatic cleft; (2) eyespots located on margin; and (3) the discal setae possibly on outer margin of anal plates.</p></tp:treatment-sec><ref-list><ref id="B12"><mixed-citation xmlns:xlink="http://www.w3.org/1999/xlink" xlink:type="simple"><person-group><name name-style="western"><surname>Qin</surname><given-names>TK</given-names></name><name name-style="western"><surname>Gullan</surname><given-names>PJ</given-names></name></person-group> (<year>1992</year>)<article-title> A revision of the Australian pulvinariine soft scales (Insecta: Hemiptera: Coccidae).</article-title> <source>Journal of Natural History </source> <volume>26</volume>: <fpage>103</fpage>-<lpage>164</lpage>. doi: <ext-link ext-link-type="uri" xlink:href="http://dx.doi.org/10.1080/00222939200770061" xlink:type="simple">10.1080/00222939200770061</ext-link></mixed-citation></ref></ref-list></tp:taxon-treatment>
